# Supplementary material for: Interaction between a fluoroquinolone derivative KG022 and RNAs: Effect of base pairs 3′ adjacent to the bulged residues
Source: Front Mol Biosci. 2023 Mar 14;10:1145528. doi: 10.3389/fmolb.2023.1145528 (PMC10043337; doi:10.3389/fmolb.2023.1145528)
Supplement: Supplementary file 2 [file Table1.XLSX]

## Sheet: G-3AU
Supplemental table S1. Proton chemical shifts of G-3AU in the complex
	H1	H1'	H2	H2'	H3	H3'	H4'	H41	H42	H5	H5'	H5''	H6	H8	HO2'
G1	-	5.749	-	-	-	-	-	-	-	-	4.025	3.91	-	8.013	-
G2	12.53	5.89	-	-	-	-	-	-	-	-	-	-	-	7.473	-
A3	-	6.017	7.814	-	-	-	-	-	-	-	-	-	-	7.826	-
U4	-	5.82	-	4.329	13.28	4.487	-	-	-	5.197	-	-	7.576	-	-
G5	12.38	5.721	-	-	-	-	-	-	-	-	-	-	-	7.89	-
C6	-	5.293	-	-	-	-	-	8.59	6.734	5.184	-	-	7.482	-	-
U7	-	5.522	-	-	14.27	-	-	-	-	5.384	-	-	7.755	-	-
U8	-	5.261	-	3.714	-	-	-	-	-	5.807	-	-	7.762	-	6.552
U9	-	6.08	-	4.652	-	3.979	-	-	-	5.84	-	-	7.986	-	-
C10	-	5.906	-	4.075	-	4.451	3.723	7.118	6.36	6.108	3.586	2.671	7.649	-	-
G11	9.586	5.949	-	-	-	-	-	-	-	-	-	-	-	7.852	-
A13	-	5.67	7.408	-	-	-	-	-	-	-	-	-	-	8.625	-
G14	13.19	5.732	-	-	-	-	-	-	-	-	-	-	-	7.309	-
C15	-	5.705	-	3.731	-	-	-	8.152	7.225	5.342	-	-	7.353	-	-
G16	-	5.961	-	-	-	-	-	-	-	-	-	-	-	8.043	-
A17	-	5.638	7.251	-	-	-	-	-	-	-	-	-	-	8.282	-
U18	-	5.503	-	-	14.3	-	-	-	-	4.996	-	-	7.649	-	-
C19	-	5.583	-	-	-	-	-	8.44	6.971	5.599	-	-	7.86	-	-
C20	-	5.683	-	4.407	-	-	-	8.272	6.96	5.476	-	-	7.651	-	-

## Sheet: G-3GC
Supplemental table S2. Proton chemical shifts of G-3GC in the complex
	H1	H1'	H2	H2'	H3	H3'	H4'	H41	H42	H5	H5'	H5''	H6	H8	HO2'
G1	-	5.711	-	-	-	-	-	-	-	-	3.997	3.899	-	7.99	-
G2	12.58	5.861	-	-	-	-	-	-	-	-	-	-	-	7.472	-
A3	-	6.015	7.805	-	-	-	-	-	-	-	-	-	-	7.909	-
C4	-	5.678	-	4.237	-	4.383	-	8.058	7.224	5.269	-	-	7.448	-	-
G5	12.47	5.779	-	-	-	-	-	-	-	-	-	-	-	7.954	-
C6	-	5.377	-	-	-	-	-	8.621	6.763	5.228	-	-	7.416	-	-
U7	-	5.518	-	-	14.3	-	-	-	-	5.383	-	-	7.759	-	-
U8	-	5.256	-	3.713	-	-	-	-	-	5.815	-	-	7.759	-	6.554
U9	-	6.078	-	4.654	-	3.977	-	-	-	5.838	-	-	7.983	-	-
C10	-	5.906	-	4.079	-	4.454	3.724	7.123	6.365	6.106	3.582	2.672	7.646	-	-
G11	9.588	5.946	-	-	-	-	-	-	-	-	-	-	-	7.85	-
A13	-	5.673	7.408	-	-	-	-	-	-	-	-	-	-	8.627	-
G14	13.19	5.736	-	-	-	-	-	-	-	-	-	-	-	7.313	-
C15	-	5.734	-	3.734	-	-	-	8.262	7.222	5.344	-	-	7.349	-	-
G16	-	5.964	-	4.814	-	-	-	-	-	-	-	-	-	8.066	-
G17	12.3	5.424	-	-	-	-	-	-	-	-	-	-	-	7.925	-
U18	-	5.501	-	-	14.5	-	-	-	-	5.061	-	-	7.78	-	-
C19	-	5.569	-	-	-	-	-	8.505	7.029	5.664	-	-	7.882	-	-
C20	-	5.671	-	4.409	-	4.335	-	8.274	6.996	5.51	-	-	7.666	-	-

## Sheet: C-3AU
Supplemental table S3. Proton chemical shifts of C-3AU in the complex
	H1	H1'	H2	H2'	H3	H3'	H4'	H41	H42	H5	H5'	H5''	H6	H8	HO2'
G1	-	5.724	-	-	-	-	-	-	-	-	4.021	3.913	-	8.002	-
G2	12.5	5.872	-	-	-	-	-	-	-	-	-	-	-	7.459	-
A3	-	6.01	7.806	-	-	-	-	-	-	-	-	-	-	7.811	-
U4	-	5.781	-	4.321	13.36	-	-	-	-	5.19	-	-	7.542	-	-
G5	12.45	5.615	-	-	-	-	-	-	-	-	-	-	-	-	-
C6	-	5.359	-	-	-	-	-	8.57	6.697	5.171	-	-	7.478	-	-
U7	-	5.534	-	-	14.27	-	-	-	-	5.37	-	-	7.754	-	-
U8	-	5.26	-	3.717	-	-	-	-	-	5.805	-	-	7.762	-	6.555
U9	-	6.079	-	4.647	-	3.976	-	-	-	5.835	-	-	7.983	-	-
C10	-	5.905	-	4.078	-	4.449	3.725	7.124	6.359	6.102	3.585	2.675	7.648	-	-
G11	9.584	5.944	-	-	-	-	-	-	-	-	-	-	-	7.85	-
A13	-	5.668	7.402	-	-	-	-	-	-	-	-	-	-	8.621	-
G14	13.19	5.724	-	-	-	-	-	-	-	-	-	-	-	7.287	-
C15	-	5.735	-	3.87	-	-	-	8.183	7.082	5.229	-	-	7.342	-	-
C16	-	6.247	-	4.448	-	-	-	-	-	6.089	-	-	7.962	-	-
A17	-	5.585	7.363	-	-	-	-	-	-	-	-	-	-	8.386	-
U18	-	5.541	-	-	14.28	-	-	-	-	5.004	-	-	7.642	-	-
C19	-	5.574	-	-	-	-	-	8.402	6.963	5.583	-	-	7.849	-	-
C20	-	5.679	-	4.409	-	-	-	8.239	6.961	5.469	-	-	7.648	-	-

## Sheet: C-3GC
Supplemental table S4. Proton chemical shifts of C-3GC in the complex
	H1	H1'	H2	H2'	H3	H3'	H4'	H41	H42	H5	H5'	H5''	H6	H8	HO2'
G1	12.55	5.707	-	-	-	-	-	-	-	-	4.003	3.895	-	7.99	-
G2	12.55	5.861	-	-	-	-	-	-	-	-	-	-	-	7.475	-
A3	-	6.011	7.786	-	-	-	-	-	-	-	-	-	-	7.889	-
C4	-	5.61	-	4.217	-	-	-	8.08	7.098	5.238	-	-	7.4	-	-
G5	12.54	5.584	-	-	-	-	-	-	-	-	-	-	-	7.911	-
C6	-	5.356	-	-	-	-	-	8.559	6.655	5.194	-	-	7.445	-	-
U7	-	5.534	-	-	14.32	-	-	-	-	5.346	-	-	7.758	-	-
U8	-	5.265	-	3.708	-	-	-	-	-	5.812	-	-	7.754	-	6.56
U9	-	6.078	-	4.649	-	3.978	-	-	-	5.84	-	-	7.984	-	-
C10	-	5.9	-	4.075	-	4.446	3.72	7.127	6.355	6.097	3.576	2.663	7.646	-	-
G11	9.59	5.942	-	-	-	-	-	-	-	-	-	-	-	7.849	-
A13	-	5.663	7.402	-	-	-	-	-	-	-	-	-	-	8.628	-
G14	13.19	5.725	-	-	-	-	-	-	-	-	-	-	-	7.289	-
C15	-	5.749	-	3.932	-	-	-	8.247	7.11	5.23	-	-	7.271	-	-
C16	-	6.218	-	4.452	-	-	-	-	-	6.147	-	-	7.988	-	-
G17	12.34	5.362	-	-	-	-	-	-	-	-	-	-	-	7.913	-
U18	-	5.547	-	-	14.46	-	-	-	-	5.055	-	-	7.818	-	-
C19	-	5.556	-	-	-	-	-	8.452	7.029	5.651	-	-	7.866	-	-
C20	-	5.665	-	4.396	-	-	-	8.25	6.994	5.505	-	-	7.657	-	-

## Sheet: KG022
Supplemental table S5. Proton chemical shifts of KG022 in the complexes
	H10	H11	H121	H122	H131	H132	H151	H152	H161	H162	H18a	H191	H192	H20a	H21a	H23	H241	H242	H25a	H26a	H6	H7
G-3AU	6.846	1.7	0.3996	0.3996	0.1207	-0.5777	3.03	3.107	2.861	2.861	3.68	3.54	3.58	3.264	1.364	10.14	3.575	3.494	2.146	3.314	7.896	6.287
G-3GC	6.975	1.782	0.5269	0.5269	0.09931	-0.7257	3.064	3.114	2.734	2.734	3.627	3.636	3.636	3.231	1.367	10.18	3.528	3.528	2.128	3.29	8.028	6.317
C-3AU	6.888	2.435	0.7445	0.3837	0.4507	0.4507	3.054	3.028	2.909	2.909	-	3.598	3.469	3.258	1.333	10.1	3.499	3.499	2.139	3.308	7.862	6.63
C-3GC	7.087	2.631	0.8166	0.499	0.5748	0.5462	3.026	3.026	2.865	2.712	-	3.627	3.482	3.223	1.321	10.1	3.503	3.434	2.113	3.275	7.929	6.702
aMethylene or methyl protons are overlapped to each other.
